# Supplementary material for: Phloretin Attenuates Cancer Cachexia-Induced Skeletal Muscle Wasting Associated with the Modulation of STAT3 Signaling
Source: Biomedicines. 2026 Apr 28;14(5):1004. doi: 10.3390/biomedicines14051004 (PMC13204840; doi:10.3390/biomedicines14051004)
Supplement: Supplementary file 1 [file biomedicines-14-01004-s001.zip]

Archive with 1 entries (1 files):
- biomedicines-4244723-supplementary.pdf
